# Supplementary material for: A novel signature derived from metabolism-related genes GPT and SMS to predict prognosis of laryngeal squamous cell carcinoma
Source: Cancer Cell Int. 2022 Jul 8;22:226. doi: 10.1186/s12935-022-02647-2 (PMC9270735; doi:10.1186/s12935-022-02647-2)
Supplement: Supplementary file 7 — Additional file 7: Table S1. Clinical information of TCGA cohort. [file 12935_2022_2647_MOESM7_ESM.xlsx]

## Sheet: Sheet1
Additional file 7: Table S1 Clinical information of TCGA cohort.
Variable	Case, n
Age
>60y	47
≤60y	64
Gender
Male	91
Female	20
Grade
G1-G2	82
G3	29
Status
Alive	61
Dead	50
TNM Stage
I-II	12
III-IV	86
Not available	13
T classification
T1-2	20
T3-4	78
Not available	13
N classification
N0	43
N+	55
Not available	13
