# Supplementary material for: A novel signature derived from metabolism-related genes GPT and SMS to predict prognosis of laryngeal squamous cell carcinoma
Source: Cancer Cell Int. 2022 Jul 8;22:226. doi: 10.1186/s12935-022-02647-2 (PMC9270735; doi:10.1186/s12935-022-02647-2)
Supplement: Supplementary file 9 — Additional file 9: Table S3. Sequences of all primers used in this study. [file 12935_2022_2647_MOESM9_ESM.xlsx]

## Sheet: Sheet1
Additional file 9: Table S3 Sequences of all primers used in this study.
ID	GPT	SMS	GAPDH
Forward primer(5'-3')	CTACATGGGCGAGTGCGG	TACATGCGAAAAACGTGTGGC	GATGCCCCCATGTTCGTCAT
Reverse primer(5'-3')	ATTGAAGACCTGCTCGGTGA	CTTCAGTACCGGGATACAGTCT	TAAGCAGTTGGTGGTGCAGG
