# Supplementary material for: A novel signature derived from metabolism-related genes GPT and SMS to predict prognosis of laryngeal squamous cell carcinoma
Source: Cancer Cell Int. 2022 Jul 8;22:226. doi: 10.1186/s12935-022-02647-2 (PMC9270735; doi:10.1186/s12935-022-02647-2)
Supplement: Supplementary file 10 — Additional file 10: Table S4. List of differentially expressed MRGs. [file 12935_2022_2647_MOESM10_ESM.xlsx]

## Sheet: Sheet1
Additional file 10: Table S4 List of differentially expressed MRGs.
gene	logFC	p value	adjusted p value
Down-regulated MRGs
GYS2	-4.93986	5.24477e-08	4.94978e-06
CA3	-4.92844	0.00103139	0.00290099
CKMT2	-4.47155	0.000927152	0.00266121
ADH1B	-4.36034	2.62578e-07	7.36093e-06
CYP2F1	-4.22411	8.54098e-07	1.28267e-05
GPD1	-4.18715	3.0553e-06	2.64898e-05
FMO2	-3.96671	1.28788e-07	5.82384e-06
ADH4	-3.74052	8.24367e-08	4.94978e-06
ASPA	-3.11703	3.14074e-07	8.04663e-06
OTC	-3.08074	4.79141e-06	3.69686e-05
HMGCS2	-2.82221	9.88229e-06	6.29622e-05
TREH	-2.80707	1.63945e-05	9.38212e-05
CYP2E1	-2.47236	3.5625e-05	0.000171204
DHRS9	-2.45336	4.05606e-05	0.000189508
GPD1L	-2.43073	1.40378e-08	4.94978e-06
AOX1	-2.40877	3.18476e-05	0.000157677
PDE6A	-2.36666	8.82839e-08	4.94978e-06
CYP3A5	-2.33689	2.31476e-05	0.000124789
PLA2G2A	-2.32564	1.40611e-05	8.44673e-05
ACPP	-2.2136	5.31895e-06	3.92389e-05
GPT	-2.21289	3.29144e-07	8.04663e-06
ALDH3A1	-2.16882	1.15096e-05	7.11732e-05
ACER1	-2.0748	0.000859633	0.00251899
MGLL	-2.07011	7.87316e-08	4.94978e-06
ADH7	-2.03693	6.28519e-07	1.05717e-05
GSTA1	-2.00157	0.00194564	0.00498868
CYP2J2	-1.91509	3.48787e-08	4.94978e-06
GGT6	-1.83746	1.52882e-06	1.86339e-05
GUCY2C	-1.83578	2.64144e-05	0.000137978
GSTA5	-1.83575	0.00149299	0.00392376
SULT2B1	-1.8289	7.25148e-05	0.000294613
ALDH3B1	-1.81882	5.3145e-06	3.92389e-05
UGT1A8	-1.78333	2.69252e-05	0.000139778
LDHD	-1.77839	2.33245e-06	2.36336e-05
CYP2C18	-1.76933	5.76859e-06	4.21859e-05
GNE	-1.76405	4.90505e-06	3.75013e-05
ACADL	-1.73551	3.1254e-05	0.000157504
GPX3	-1.72678	1.31587e-06	1.65197e-05
GPT2	-1.71339	2.29108e-07	7.13629e-06
EPHX2	-1.68421	6.98908e-08	4.94978e-06
CES2	-1.63531	4.42791e-06	3.48025e-05
AGXT	-1.52414	0.000114647	0.000432554
ACACB	-1.51759	0.00230705	0.00568982
SMPD3	-1.5127	0.00180998	0.0046693
CA13	-1.49978	2.06414e-05	0.000112723
DGAT2	-1.45931	0.0024785	0.00607702
NT5C2	-1.45724	1.44655e-07	5.82384e-06
ALOX12	-1.43902	0.000424027	0.00137156
ALDH1A2	-1.39905	0.00233994	0.00575407
CYP3A4	-1.38178	6.279e-05	0.000261418
ADH1A	-1.3636	9.28602e-05	0.000356712
GMDS	-1.34536	2.43241e-06	2.40666e-05
PGD	-1.3366	4.17606e-05	0.000194037
CYP2C19	-1.30477	0.00106271	0.00295939
ACOX3	-1.26915	1.2876e-06	1.65197e-05
SHMT1	-1.25079	1.06947e-05	6.71215e-05
MGST2	-1.24218	6.05698e-08	4.94978e-06
ALDH3B2	-1.23276	0.00141154	0.00376885
MBOAT2	-1.22917	1.80685e-05	0.000101304
ACADM	-1.20476	7.32466e-07	1.16351e-05
SUCLG2	-1.18975	2.41808e-08	4.94978e-06
GALE	-1.17551	5.88518e-06	4.26675e-05
ACADSB	-1.16638	2.75532e-06	2.5433e-05
UGT1A7	-1.14617	0.000251191	0.000865784
SUOX	-1.14201	1.22774e-07	5.82384e-06
DEGS2	-1.14194	0.000141264	0.000518791
PIK3C2B	-1.11969	7.04953e-06	4.89971e-05
UGT2B7	-1.10819	0.00178366	0.00461556
ASAH1	-1.10608	8.05133e-08	4.94978e-06
UPRT	-1.10199	1.47855e-07	5.82384e-06
ALDH9A1	-1.09966	4.60577e-07	9.2148e-06
ALDH1A3	-1.09752	0.000129584	0.000482213
AGL	-1.08911	0.00143271	0.00380098
NAT2	-1.03128	0.000899609	0.00262698
NUDT12	-1.02171	5.87783e-07	1.05717e-05
NAT1	-1.00028	0.000466566	0.00148085
Up-regulated MRGs
ENPP7	5.87973	3.00998e-05	0.000154353
CHIT1	5.79773	2.09959e-06	2.26379e-05
FTCD	5.65327	4.36335e-05	0.000199433
MIOX	5.63674	3.12761e-05	0.000157504
CA9	5.16635	7.33248e-07	1.16351e-05
ADCY10	4.20686	7.63125e-06	5.13517e-05
TDO2	3.97258	6.65659e-08	4.94978e-06
AMDHD1	3.96947	0.00365154	0.00850855
RDH8	3.72466	5.53276e-05	0.000239848
UROC1	3.59534	0.00039101	0.00127953
CBS	3.58529	6.16817e-05	0.000258081
P4HA3	3.52227	4.02942e-08	4.94978e-06
DGKI	3.48509	2.62183e-07	7.36093e-06
PLA2G7	3.37711	3.7519e-08	4.94978e-06
FADS2	3.26472	1.22998e-07	5.82384e-06
PIPOX	3.2036	3.44386e-07	8.04663e-06
PNPLA3	3.18875	4.11936e-07	8.64001e-06
DGKG	3.1133	1.70483e-05	9.62254e-05
LIPG	2.96429	4.28391e-05	0.000196872
SDS	2.9065	3.91735e-06	3.19854e-05
PKLR	2.88516	0.00175751	0.00456193
RDH16	2.88275	2.27094e-05	0.000123217
GCK	2.85811	3.83457e-05	0.000182196
ODC1	2.75222	8.03022e-06	5.35985e-05
OXCT2	2.69954	0.000173387	0.000620505
GAD1	2.68828	0.00293082	0.00706285
GGT1	2.54071	1.88936e-06	2.1631e-05
PCYT1B	2.52128	0.00123536	0.00336274
PNLIPRP1	2.51913	0.00106197	0.00295939
CA5A	2.51798	0.00160974	0.0041913
IL4I1	2.47455	1.81213e-06	2.11667e-05
HK3	2.47131	2.44979e-05	0.000130397
CHST11	2.41326	3.94273e-07	8.50215e-06
HAGHL	2.28838	2.81244e-06	2.5433e-05
ITPKA	2.24889	2.58836e-06	2.47503e-05
DNMT3B	2.16154	3.44445e-07	8.04663e-06
ACP4	2.15205	0.000201875	0.000716349
AZIN2	2.10123	2.49404e-05	0.000131176
TYMP	2.10086	1.24396e-05	7.63629e-05
GUCY1A1	2.0975	2.75654e-06	2.5433e-05
KMO	2.09235	2.99148e-06	2.64898e-05
GGT5	2.0237	1.2608e-06	1.65197e-05
GUCY1B1	2.00765	1.31571e-06	1.65197e-05
CHST13	1.99454	0.000286707	0.000961055
RENBP	1.97461	2.43168e-06	2.40666e-05
PDE3A	1.94855	9.3089e-06	6.02614e-05
ADA	1.86247	1.31607e-06	1.65197e-05
NMNAT2	1.81316	0.00104679	0.00293451
LPCAT1	1.81051	1.66198e-07	5.82384e-06
ISYNA1	1.78942	3.18729e-05	0.000157677
TK1	1.77459	1.61546e-07	5.82384e-06
QPRT	1.70347	0.00151898	0.00397963
CD38	1.67871	0.00073693	0.00220555
SARDH	1.67047	3.8317e-05	0.000182196
ASNS	1.66272	2.58981e-06	2.47503e-05
SGPP1	1.64827	9.31508e-06	6.02614e-05
SPHK1	1.62722	8.35684e-07	1.27784e-05
ACMSD	1.59465	0.00211825	0.00532101
ACP5	1.54131	1.23279e-06	1.65197e-05
TYMS	1.50727	1.4902e-05	8.82574e-05
PDE3B	1.49815	5.1441e-05	0.000226521
GLS	1.49617	4.71149e-07	9.2148e-06
GPX7	1.4804	0.000101536	0.00038639
P4HA1	1.46392	1.37828e-05	8.33912e-05
TXNRD1	1.45685	0.0036523	0.00850855
PYCR1	1.43473	7.48779e-06	5.1197e-05
LCAT	1.43353	0.000114696	0.000432554
IMPDH1	1.39792	5.14714e-07	9.83806e-06
PDE7A	1.38989	3.90889e-05	0.000183652
PLCB1	1.37935	8.59975e-06	5.6948e-05
PIK3CD	1.34663	2.23628e-06	2.36336e-05
PSPH	1.33869	8.50878e-05	0.000335957
GAA	1.32966	8.35613e-05	0.000331486
WARS	1.31278	0.000466616	0.00148085
P4HA2	1.30372	0.000445064	0.00143409
CPT1B	1.28749	0.000846034	0.00248935
NAGS	1.27506	0.000913564	0.00263119
HPRT1	1.25448	3.31819e-08	4.94978e-06
PDE6C	1.2521	0.00250958	0.00613533
POLR2H	1.24599	2.13776e-07	7.06431e-06
SMS	1.24309	3.52864e-06	2.99756e-05
DEGS1	1.23096	3.91146e-06	3.19854e-05
NME4	1.2113	2.99576e-06	2.64898e-05
MIF	1.20688	1.92069e-06	2.1631e-05
PSAT1	1.20228	0.000141229	0.000518791
MTHFD1L	1.20159	2.09856e-06	2.26379e-05
MTHFD2	1.19996	1.31571e-06	1.65197e-05
SCLY	1.19838	1.06685e-05	6.71215e-05
PRIM2	1.19152	3.29029e-07	8.04663e-06
MINPP1	1.18715	8.17554e-07	1.27326e-05
GMPS	1.16816	1.62354e-07	5.82384e-06
PYCR3	1.15285	2.3321e-06	2.36336e-05
GSTO1	1.14807	3.82971e-07	8.50215e-06
AKR1B1	1.13928	0.000167653	0.000602548
PLCG2	1.13548	4.61135e-06	3.59087e-05
ANPEP	1.13479	5.63617e-05	0.000243078
FTH1	1.12153	5.12244e-06	3.88106e-05
POLD1	1.09954	1.81137e-06	2.11667e-05
LCLAT1	1.09321	6.42168e-07	1.05895e-05
GLA	1.07242	6.28362e-07	1.05717e-05
NME1-NME2	1.05921	0.00390715	0.00907711
LDHB	1.04739	0.000202724	0.000716349
PTDSS1	1.03301	2.44987e-07	7.35835e-06
PYCR2	1.00891	8.91634e-07	1.29879e-05
