# Supplementary material for: A novel signature derived from metabolism-related genes GPT and SMS to predict prognosis of laryngeal squamous cell carcinoma
Source: Cancer Cell Int. 2022 Jul 8;22:226. doi: 10.1186/s12935-022-02647-2 (PMC9270735; doi:10.1186/s12935-022-02647-2)
Supplement: Supplementary file 11 — Additional file 11: Table S5. Enrichment analysis of sub-networks. [file 12935_2022_2647_MOESM11_ESM.xlsx]

## Sheet: subnetwork 1
Additional file 11: Table S5 Enrichment analysis of sub-networks.
GO	ID	Description	p.adjust		KEGG	Description	p.adjust
subnetwork1
BP	GO:0006643	membrane lipid metabolic process	1.61367e-14		hsa00982	Drug metabolism - cytochrome P450	3.27842e-19
BP	GO:0006665	sphingolipid metabolic process	5.69535e-14		hsa05204	Chemical carcinogenesis	1.02295e-18
BP	GO:0030148	sphingolipid biosynthetic process	7.08398e-14		hsa00980	Metabolism of xenobiotics by cytochrome P450	4.8977e-17
BP	GO:0046467	membrane lipid biosynthetic process	1.13403e-12		hsa00600	Sphingolipid metabolism	8.62812e-13
BP	GO:0006066	alcohol metabolic process	1.6822e-12		hsa00350	Tyrosine metabolism	1.0799e-09
BP	GO:0006067	ethanol metabolic process	2.59909e-12		hsa00010	Glycolysis / Gluconeogenesis	4.40246e-08
BP	GO:0046466	membrane lipid catabolic process	6.60406e-11		hsa04071	Sphingolipid signaling pathway	1.21394e-06
BP	GO:0046519	sphingoid metabolic process	1.95695e-10		hsa00983	Drug metabolism - other enzymes	4.17769e-06
BP	GO:0034311	diol metabolic process	1.04452e-09		hsa00071	Fatty acid degradation	1.017e-05
BP	GO:0030149	sphingolipid catabolic process	6.02897e-09		hsa00480	Glutathione metabolism	2.8653e-05
subnetwork2
BP	GO:1901605	alpha-amino acid metabolic process	1.08984e-06		hsa00220	Arginine biosynthesis	0.000253507
BP	GO:0006520	cellular amino acid metabolic process	4.06914e-06		hsa00330	Arginine and proline metabolism	0.000696267
BP	GO:0000050	urea cycle	2.92161e-05		hsa01230	Biosynthesis of amino acids	0.00100626
BP	GO:0006596	polyamine biosynthetic process	2.92161e-05		hsa01210	2-Oxocarboxylic acid metabolism	0.0140497
BP	GO:0019627	urea metabolic process	2.92161e-05		hsa00270	Cysteine and methionine metabolism	0.0279018
BP	GO:0071941	nitrogen cycle metabolic process	2.92161e-05		hsa00480	Glutathione metabolism	0.0279018
BP	GO:0006595	polyamine metabolic process	3.68306e-05
BP	GO:0009084	glutamine family amino acid biosynthetic process	3.68306e-05
BP	GO:0006525	arginine metabolic process	4.06496e-05
BP	GO:0042401	cellular biogenic amine biosynthetic process	4.82989e-05
subnetwork3
MF	GO:0050662	coenzyme binding	1.93791e-08		hsa00561	Glycerolipid metabolism	6.50043e-05
MF	GO:0008374	O-acyltransferase activity	3.08815e-07		hsa00330	Arginine and proline metabolism	0.00051127
MF	GO:0031406	carboxylic acid binding	3.08815e-07		hsa00830	Retinol metabolism	0.00113373
MF	GO:0043177	organic acid binding	3.51585e-07		hsa03320	PPAR signaling pathway	0.00124277
MF	GO:0016411	acylglycerol O-acyltransferase activity	4.39286e-07		hsa00071	Fatty acid degradation	0.00311468
MF	GO:0019842	vitamin binding	6.93947e-07		hsa04922	Glucagon signaling pathway	0.00311468
BP	GO:0006631	fatty acid metabolic process	9.3215e-07		hsa00230	Purine metabolism	0.00461651
BP	GO:0006575	cellular modified amino acid metabolic process	2.97607e-06		hsa00240	Pyrimidine metabolism	0.00461651
BP	GO:0006721	terpenoid metabolic process	2.97607e-06		hsa01212	Fatty acid metabolism	0.00461651
BP	GO:0006720	isoprenoid metabolic process	5.39182e-06		hsa00983	Drug metabolism - other enzymes	0.0111089
